# Supplementary material for: New ecosystems in the deep subsurface follow the flow of water driven by geological activity
Source: Sci Rep. 2019 Mar 1;9:3310. doi: 10.1038/s41598-019-39699-w (PMC6397172; doi:10.1038/s41598-019-39699-w)
Supplement: Supplementary file 2 — supplementary data videos [file 41598_2019_39699_MOESM2_ESM.zip]

Archive with 7 entries (7 files):
- SVideo 1.mov
- SVideo 2.mov
- SVideo 3.mov
- SVideo 4.mov
- SVideo 5.mov
- SVideo 6.mov
- Svideo 7.mov
