# Supplementary material for: New ecosystems in the deep subsurface follow the flow of water driven by geological activity
Source: Sci Rep. 2019 Mar 1;9:3310. doi: 10.1038/s41598-019-39699-w (PMC6397172; doi:10.1038/s41598-019-39699-w)
Supplement: Supplementary file 3 — LaTeX Supplementary File [file 41598_2019_39699_MOESM3_ESM.zip]

Archive with 1 entries (1 files):
- Supplementary_Data_1_Assembled_Celluase_Transcript.fa
